# Supplementary material for: Assessing hydrocarbon degradation capacity of Isoptericola peretonis sp. nov. and related species: a comparative study
Source: Front Microbiol. 2025 Feb 5;16:1471121. doi: 10.3389/fmicb.2025.1471121 (PMC11839211; doi:10.3389/fmicb.2025.1471121)
Supplement: Supplementary file 2 [file Supplementary_file_2.xlsx]

## Sheet: rhlA-BLAST
	Query ORF	UniProt Subject	Similarity (%)	Length (bp)	Query Start	Query End	Subject Start	Subject End	e-value	Bitscore	Query Cover	Query cover (by all hits)
rhlA	Isoptericola chiayiensis APLBMLJJ_00837	tr|A0A7Y7WK99|A0A7Y7WK99_9PSED	24.427	262	12	266	12	258	0,00000000833	48,1	90	90
	Isoptericola croceus IOKDPMKK_02483	tr|A0A4Z0AD34|A0A4Z0AD34_9PSED	25.373	268	17	276	12	269	4,11E-11	55,1	92	92
	Isoptericola cucumis NNBGIPGH_01537	tr|A0A4Z0AD34|A0A4Z0AD34_9PSED	23.827	277	35	297	12	270	0,000000492	43,1	86	86
	Isoptericola halotolerans JDNNPLLJ_02631	tr|A0A0R2ZRN5|A0A0R2ZRN5_9PSED	25.362	276	16	276	11	269	0,00000000405	49,3	92	92
	Isoptericola sediminis GDKCADOD_01016	tr|W2DVI9|W2DVI9_9PSED	27.519	258	19	265	27	278	5,83E-11	54,3	93	93
	Krasilnikoviella flava PDIGHPBA_04226	tr|A0A7Y7WK99|A0A7Y7WK99_9PSED	24.9	249	30	263	31	263	0,000000718	42	86	86
	Isoptericola peretonis sp. nov. AOHLBLDG_01158	tr|A0A4Z0AD34|A0A4Z0AD34_9PSED	23.664	262	27	275	31	282	1,55E-10	53,1	90	90
	Isoptericola nanjingensis NJAECJFI_03750	tr|A0A7Y0Z272|A0A7Y0Z272_9PSED	33.6	125	25	145	26	149	0,0000000108	47,8	45	45
rhlB	Isoptericola croceus IOKDPMKK_02078	tr|A0A5M3X2Y9|A0A5M3X2Y9_9ACTN	28.235	425	1	397	1	386	1.5e-21	86.7	98	98
	Isoptericola croceus IOKDPMKK_03499	tr|A0A809QT48|A0A809QT48_9BURK	33.333	90	236	325	303	392	4.48e-12	57.4	24	24
	Isoptericola cucumis NNBGIPGH_03412	tr|A0AA48RCW5|A0AA48RCW5_9ZZZZ	36.416	173	212	382	238	406	7.8e-19	78.2	45	45
	Isoptericola halotolerans JDNNPLLJ_01586	tr|A0A512J014|A0A512J014_9HYPH	28.696	115	289	403	296	410	5.47e-07	41.6	28	28
	Isoptericola sediminis GDKCADOD_00876	tr|W5QSM4|W5QSM4_9PSED	26.506	415	1	368	2	394	4.98e-15	66.6	96	96
	Krasilnikoviella flava PDIGHPBA_01438	tr|A0AA48RCW5|A0AA48RCW5_9ZZZZ	36.667	150	211	358	238	385	1.36e-17	74.7	39	39
	Krasilnikoviella flava PDIGHPBA_02955	tr|A0A6N4TCW6|A0A6N4TCW6_9BURK	33.333	153	211	362	257	402	5.22e-16	69.7	40	40
	Isoptericola peretonis sp. nov. AOHLBLDG_00184	tr|A0AA48RCW5|A0AA48RCW5_9ZZZZ	32.484	157	215	369	241	393	2.02e-13	61.6	40	40
	Isoptericola peretonis sp. nov. AOHLBLDG_01824	tr|A0AA48RCW5|A0AA48RCW5_9ZZZZ	35.928	167	221	378	238	393	1.69e-19	80.5	40	40
	Isoptericola peretonis sp. nov. AOHLBLDG_02433	tr|D2EDM6|D2EDM6_PSEAI	30.147	408	3	394	2	389	7.4e-22	87.8	91	91
	Isoptericola peretonis sp. nov. AOHLBLDG_03628	tr|D2EDM3|D2EDM3_PSEAI	27.711	415	1	398	4	392	1.61e-11	56.2	94	94
	Isoptericola variabilis PCIOKCGD_00612	tr|A0A916G164|A0A916G164_9PLAN	24.762	420	8	417	32	433	1.81e-12	59.3	96	96
	Isoptericola nanjingensis NJAECJFI_00496	tr|W5QSM4|W5QSM4_9PSED	33.577	137	230	365	263	394	5.77e-14	63.5	36	36
rhlC	Isoptericola chiayiensis APLBMLJJ_00194	tr|A0A401V4X4|A0A401V4X4_9CELL	34.343	198	21	213	13	205	1.81e-09	49.7	31	31
	Isoptericola chiayiensis APLBMLJJ_00315	tr|A0A401V4X4|A0A401V4X4_9CELL	29.167	240	399	628	17	234	1.8e-10	52.8	35	35
	Isoptericola croceus IOKDPMKK_02005	tr|A0A401V4X4|A0A401V4X4_9CELL	31.944	216	424	621	25	230	1.6e-13	62.4	29	29
	Isoptericola croceus IOKDPMKK_02178	tr|A0A401V4X4|A0A401V4X4_9CELL	28.926	242	21	237	13	237	1.37e-07	43.9	35	35
	Isoptericola cucumis NNBGIPGH_00728	tr|A0A401V4X4|A0A401V4X4_9CELL	26.236	263	8	252	1	235	4.46e-08	43.9	82	82
	Isoptericola cucumis NNBGIPGH_00835	tr|A0A916H1H1|A0A916H1H1_9RHOO	25.66	265	405	650	40	290	1.62e-10	53.1	38	38
	Isoptericola cucumis NNBGIPGH_02243	tr|A0A916H1H1|A0A916H1H1_9RHOO	25.402	311	9	304	11	302	4.93e-11	54.7	48	48
	Isoptericola cucumis NNBGIPGH_02670	tr|A0A9P1VY64|A0A9P1VY64_PSEAI	27.519	258	8	255	8	252	3.05e-15	66.2	69	69
	Isoptericola dokdonensis IJDEKFGF_03202	tr|A0A401V4X4|A0A401V4X4_9CELL	28.696	230	392	601	16	230	7.8e-11	53.9	32	32
	Isoptericola dokdonensis IJDEKFGF_03327	tr|A0A401V4X4|A0A401V4X4_9CELL	31.373	204	173	373	25	210	4.48e-07	42.4	33	33
	Isoptericola dokdonensis IJDEKFGF_03328	tr|A0A401V4X4|A0A401V4X4_9CELL	31.379	290	21	293	13	292	2.16e-10	52.4	44	44
	Isoptericola halotolerans JDNNPLLJ_02000	tr|A0A916H1H1|A0A916H1H1_9RHOO	26.966	178	414	584	38	195	1.2e-11	56.6	26	26
	Isoptericola halotolerans JDNNPLLJ_02131	tr|A0A401V4X4|A0A401V4X4_9CELL	32.759	232	21	237	13	237	1.02e-10	53.5	35	35
	Isoptericola jiangsuensis NEDNPJNJ_02785	tr|A0A401V4X4|A0A401V4X4_9CELL	31.379	290	21	293	13	292	7.4e-10	50.8	44	44
	Isoptericola jiangsuensis NEDNPJNJ_02936	tr|A0A916H1H1|A0A916H1H1_9RHOO	27.459	244	410	641	40	259	6.6e-10	51.2	35	35
	Isoptericola_luteus NEAU Y5 HFJJMILH_01919	tr|A0A401V4X4|A0A401V4X4_9CELL	34.538	249	23	257	12	253	6.01e-14	63.5	38	38
	Isoptericola_luteus NEAU Y5 HFJJMILH_02047	tr|A0A9P1VY64|A0A9P1VY64_PSEAI	29.688	256	9	247	8	247	3.95e-16	68.6	76	76
	Isoptericola_luteus NEAU Y5 HFJJMILH_02061	tr|A0A916H1H1|A0A916H1H1_9RHOO	30.233	172	420	584	38	196	1.01e-13	63.2	25	25
	Isoptericola_luteus NEAU Y5 HFJJMILH_02169	tr|A0A401V4X4|A0A401V4X4_9CELL	27.237	257	17	252	8	235	1.96e-07	42	79	79
	Isoptericola sediminis GDKCADOD_01003	tr|A0A401V4X4|A0A401V4X4_9CELL	32.014	278	23	287	15	286	7.13e-12	57	42	42
	Krasilnikoviella flava PDIGHPBA_03712	tr|A0A916H1H1|A0A916H1H1_9RHOO	25.723	311	6	302	11	303	1.47e-13	62.4	48	48
	Krasilnikoviella flava PDIGHPBA_03896	tr|A0A401V4X4|A0A401V4X4_9CELL	29.524	210	420	617	25	230	2.28e-10	52.8	29	29
	Isoptericola peretonis sp. nov. AOHLBLDG_02752	tr|A0A916H1H1|A0A916H1H1_9RHOO	24.436	266	414	660	40	290	3.29e-10	52.4	36	36
	Isoptericola peretonis sp. nov. AOHLBLDG_02766	tr|A0A9P1VY64|A0A9P1VY64_PSEAI	25.651	269	8	256	8	249	1.14e-13	61.6	70	70
	Isoptericola peretonis sp. nov. AOHLBLDG_02927	tr|A0A401V4X4|A0A401V4X4_9CELL	31.628	215	173	384	17	211	5.36e-07	42	35	35
	Isoptericola peretonis sp. nov. AOHLBLDG_02928	tr|A0A916H1H1|A0A916H1H1_9RHOO	25.402	311	6	302	11	303	1.12e-12	59.7	48	48
	Isoptericola variabilis PCIOKCGD_02554	tr|A0A401V4X4|A0A401V4X4_9CELL	29.524	210	426	623	25	230	6.28e-11	54.3	29	29
	Isoptericola variabilis PCIOKCGD_02723	tr|A0A401V4X4|A0A401V4X4_9CELL	31.004	229	169	394	17	225	9.5e-08	44.3	37	37
	Isoptericola variabilis PCIOKCGD_02724	tr|A0A916H1H1|A0A916H1H1_9RHOO	26.367	311	9	305	11	303	9.68e-14	63.2	48	48
	Isoptericola nanjingensis NJAECJFI_02309	tr|A0A401V4X4|A0A401V4X4_9CELL	29.384	211	426	623	25	230	1.07e-10	53.5	29	29
	Isoptericola nanjingensis NJAECJFI_02457	tr|A0A401V4X4|A0A401V4X4_9CELL	31.489	235	164	394	12	225	4.41e-08	45.4	37	37
	Isoptericola nanjingensis NJAECJFI_02458	tr|A0A916H1H1|A0A916H1H1_9RHOO	25.079	315	6	306	11	303	3.11e-12	58.5	48	48
