# Supplementary material for: Assessing hydrocarbon degradation capacity of Isoptericola peretonis sp. nov. and related species: a comparative study
Source: Front Microbiol. 2025 Feb 5;16:1471121. doi: 10.3389/fmicb.2025.1471121 (PMC11839211; doi:10.3389/fmicb.2025.1471121)
Supplement: Supplementary file 3 [file Supplementary_file_3.xlsx]

## Sheet: amines_bakta
Biogenic amines detected after bakta’s protein annotation.
Isoptericola peretonis sp. nov. 4D.3T
ECnumber	amine	metabolic_route
Ninguna enzima detectada por EC.numbers
Isoptericola variabilis
ECnumber	amine	metabolic_route
Ninguna enzima detectada por EC.numbers
Krasilnikoviella flava
ECnumber	amine	metabolic_route
3.5.3.11	Putrescine	Agmatinase (speB)
3.5.3.11	Putrescine	Agmatinase (speB)
Isoptericola nanjingensis
ECnumber	amine	metabolic_route
Ninguna enzima detectada por EC.numbers
Isoptericola cucumis
ECnumber	amine	metabolic_route
Ninguna enzima detectada por EC.numbers
Isoptericola luteus
ECnumber	amine	metabolic_route
Ninguna enzima detectada por EC.numbers
Isoptericola halotolerans
ECnumber	amine	metabolic_route
Ninguna enzima detectada por EC.numbers
Isoptericola sediminis
ECnumber	amine	metabolic_route
Ninguna enzima detectada por EC.numbers
Isoptericola chiayiensis
ECnumber	amine	metabolic_route
Ninguna enzima detectada por EC.numbers
Isoptericola jiangsuensis
ECnumber	amine	metabolic_route
3.5.3.12	Putrescine	Agmatine deiminase (aguA)
1.4.3.10	Putrescine	Putrescine oxidase (puo)
Isoptericola dokdonensis
ECnumber	amine	metabolic_route
Ninguna enzima detectada por EC.numbers

## Sheet: Abricate
Abricate results. Only hits > 78% of identity are shown. Hits >80% are highlighted in yellow.
Isoptericola peretonis sp. nov. 4D.3T
SEQUENCE	START	END	STRAND	GENE	COVERAGE	COVERAGE_MAP	GAPS	%COVERAGE	%IDENTITY	DATABASE	ACCESSION	PRODUCT	RESISTANCE
NODE_4_length_491755_cov_268.518673	10282	10947	+	vanR-O	8-673/702	0	0/0	94.87	84.38	ncbi	NG_048424.1	VanO-type vancomycin resistance response regulator transcription factor VanR	VANCOMYCIN
NODE_4_length_491755_cov_268.518673	10282	10947	+	vanRO	8-673/702	0	0/0	94.87	84.38	card	KF478993.1:6704-6002	vanRO is a vanR variant found in the vanO gene cluster	glycopeptide
NODE_4_length_491755_cov_268.518673	10282	10947	+	VANRO	8-673/702	0	0/0	94.87	84.38	megares	MEG_7485	Drugs:Glycopeptides:VanO-type_regulator:VANRO
NODE_1_length_965352_cov_270.123950	185319	186471	+	icl	59-1211/1287	0	2/8	89.28	79.86	vfdb	YP_177728	(icl) Isocitrate lyase Icl (isocitrase) (isocitratase) [Isocitrate lyase (VF0253)] [Mycobacterium tuberculosis H37Rv]
NODE_3_length_867559_cov_321.869354	53408	54050	-	catA5	18-660/663	0	4/4	96.68	79.69	ncbi	NG_047581.1	type A-5 chloramphenicol O-acetyltransferase	CHLORAMPHENICOL
NODE_3_length_867559_cov_321.869354	53408	54050	-	(Phe)catA-St	18-660/663	0	4/4	96.68	79.69	argannot	NG_047581:101-763	(Phe)catA-St
NODE_3_length_867559_cov_321.869354	53408	54050	-	CATA	18-660/663	0	4/4	96.68	79.69	megares	MEG_1577	Drugs:Phenicol:Chloramphenicol_acetyltransferases:CATA
Isoptericola variabilis
NODE_6_length_341530_cov_291.767845	48359	49027	-	vanR-O	8-676/702	0	0/0	95.30	84.16	ncbi	NG_048424.1	VanO-type vancomycin resistance response regulator transcription factor VanR
NODE_6_length_341530_cov_291.767845	48359	49027	-	vanRO	8-676/702	0	0/0	95.30	84.16	card	KF478993.1:6704-6002	vanRO is a vanR variant found in the vanO gene cluster
NODE_6_length_341530_cov_291.767845	48359	49027	-	VANRO	8-676/702	0	0/0	95.30	84.16	megares	MEG_7485	Drugs:Glycopeptides:VanO-type_regulator:VANRO
NODE_1_length_917041_cov_289.996821	367356	368508	-	icl	59-1211/1287	0	0/0	89.59	79.97	vfdb	YP_177728	(icl) Isocitrate lyase Icl (isocitrase) (isocitratase) [Isocitrate lyase (VF0253)] [Mycobacterium tuberculosis H37Rv]
NODE_3_length_566854_cov_308.832996	124055	124694	-	catA5	18-660/663	0	2/5	96.38	79.35	ncbi	NG_047581.1	type A-5 chloramphenicol O-acetyltransferase
NODE_3_length_566854_cov_308.832996	124055	124694	-	(Phe)catA-St	18-660/663	0	2/5	96.38	79.35	argannot	NG_047581:101-763	(Phe)catA-St
NODE_3_length_566854_cov_308.832996	124055	124694	-	CATA	18-660/663	0	2/5	96.38	79.35	megares	MEG_1577	Drugs:Phenicol:Chloramphenicol_acetyltransferases:CATA
Krasilnikoviella flava
NZ_FUZQ01000001.1	718622	719305	-	vanR-O	8-691/702	0	0/0	97.44	84.50	ncbi	NG_048424.1	VanO-type vancomycin resistance response regulator transcription factor VanR	VANCOMYCIN
NZ_FUZQ01000001.1	718622	719305	-	vanRO	8-691/702	0	0/0	97.44	84.50	card	KF478993.1:6704-6002	vanRO is a vanR variant found in the vanO gene cluster	glycopeptide
NZ_FUZQ01000001.1	718622	719305	-	VANRO	8-691/702	0	0/0	97.44	84.50	megares	MEG_7485	Drugs:Glycopeptides:VanO-type_regulator:VANRO
NZ_FUZQ01000003.1	129249	129843	-	catA5	20-614/663	0	2/2	89.59	81.88	ncbi	NG_047581.1	type A-5 chloramphenicol O-acetyltransferase	CHLORAMPHENICOL
NZ_FUZQ01000003.1	129249	129843	-	(Phe)catA-St	20-614/663	0	2/2	89.59	81.88	argannot	NG_047581:101-763	(Phe)catA-St
NZ_FUZQ01000003.1	129249	129843	-	CATA	20-614/663	0	2/2	89.59	81.88	megares	MEG_1577	Drugs:Phenicol:Chloramphenicol_acetyltransferases:CATA
NZ_FUZQ01000002.1	590432	591654	-	icl	59-1281/1287	0	0/0	95.03	79.39	vfdb	YP_177728	(icl) Isocitrate lyase Icl (isocitrase) (isocitratase) [Isocitrate lyase (VF0253)] [Mycobacterium tuberculosis H37Rv]
Isoptericola nanjingensis
NODE_9_length_350845_cov_171.241037	343656	344309	+	vanR-O	8-661/702	0	0/0	93.16	84.40	ncbi	NG_048424.1	VanO-type vancomycin resistance response regulator transcription factor VanR	VANCOMYCIN
NODE_9_length_350845_cov_171.241037	343656	344309	+	vanRO	8-661/702	0	0/0	93.16	84.40	card	KF478993.1:6704-6002	vanRO is a vanR variant found in the vanO gene cluster	glycopeptide
NODE_9_length_350845_cov_171.241037	343656	344309	+	VANRO	8-661/702	0	0/0	93.16	84.40	megares	MEG_7485	Drugs:Glycopeptides:VanO-type_regulator:VANRO
512270	513422	+	icl	59-1211/1287	0	2/8	89.28	79.95	vfdb	YP_177728	(icl) Isocitrate lyase Icl (isocitrase) (isocitratase) [Isocitrate lyase (VF0253)] [Mycobacterium tuberculosis H37Rv]
479909	480548	+	catA5	18-660/663	0	2/5	96.38	79.04	ncbi	NG_047581.1	type A-5 chloramphenicol O-acetyltransferase
479909	480548	+	(Phe)catA-St	18-660/663	0	2/5	96.38	79.04	argannot	NG_047581:101-763	(Phe)catA-St
479909	480548	+	CATA	18-660/663	0	2/5	96.38	79.04	megares	MEG_1577	Drugs:Phenicol:Chloramphenicol_acetyltransferases:CATA
Isoptericola cucumis
NZ_BMDG01000003.1	142847	143501	-	vanR-O	8-662/702	0	0/0	93.30	83.51	ncbi	NG_048424.1	VanO-type vancomycin resistance response regulator transcription factor VanR	VANCOMYCIN
NZ_BMDG01000003.1	142847	143501	-	vanRO	8-662/702	0	0/0	93.30	83.51	card	KF478993.1:6704-6002	vanRO is a vanR variant found in the vanO gene cluster	glycopeptide
NZ_BMDG01000003.1	142847	143501	-	VANRO	8-662/702	0	0/0	93.30	83.51	megares	MEG_7485	Drugs:Glycopeptides:VanO-type_regulator:VANRO
NZ_BMDG01000006.1	114680	115941	-	icl	20-1281/1287	0	6/18	97.36	78.60	vfdb	YP_177728	(icl) Isocitrate lyase Icl (isocitrase) (isocitratase) [Isocitrate lyase (VF0253)] [Mycobacterium tuberculosis H37Rv]
Isoptericola luteus
NZ_JAIXCQ010000008.1	125799	126496	-	vanR-O	11-702/702	0	2/6	98.58	82.67	ncbi	NG_048424.1	VanO-type vancomycin resistance response regulator transcription factor VanR	VANCOMYCIN
NZ_JAIXCQ010000008.1	125799	126496	-	vanRO	11-702/702	0	2/6	98.58	82.67	card	KF478993.1:6704-6002	vanRO is a vanR variant found in the vanO gene cluster	glycopeptide
NZ_JAIXCQ010000008.1	125799	126496	-	VANRO	11-702/702	0	2/6	98.58	82.67	megares	MEG_7485	Drugs:Glycopeptides:VanO-type_regulator:VANRO
NZ_JAIXCQ010000002.1	115655	116807	+	icl	59-1211/1287	0	0/0	89.59	79.10	vfdb	YP_177728	(icl) Isocitrate lyase Icl (isocitrase) (isocitratase) [Isocitrate lyase (VF0253)] [Mycobacterium tuberculosis H37Rv]
Isoptericola halotolerans
NZ_JABEZU010000001.1	1084918	1086080	-	icl	49-1211/1287	0	0/0	90.37	79.45	vfdb	YP_177728	(icl) Isocitrate lyase Icl (isocitrase) (isocitratase) [Isocitrate lyase (VF0253)] [Mycobacterium tuberculosis H37Rv]
Isoptericola sediminis
NZ_JABFAJ010000030.1	6866	8028	+	icl	49-1211/1287	0	2/6	90.13	80.79	vfdb	YP_177728	(icl) Isocitrate lyase Icl (isocitrase) (isocitratase) [Isocitrate lyase (VF0253)] [Mycobacterium tuberculosis H37Rv]
Isoptericola chiayiensis
NZ_JABEZT010000004.1	4583	5745	-	icl	49-1211/1287	0	0/0	90.37	80.14	vfdb	YP_177728	(icl) Isocitrate lyase Icl (isocitrase) (isocitratase) [Isocitrate lyase (VF0253)] [Mycobacterium tuberculosis H37Rv]
Isoptericola jiangsuensis
NZ_PDJJ01000001.1	1209952	1211104	-	icl	59-1211/1287	0	3/6	89.36	79.50	vfdb	YP_177728	(icl) Isocitrate lyase Icl (isocitrase) (isocitratase) [Isocitrate lyase (VF0253)] [Mycobacterium tuberculosis H37Rv]
Isoptericola dokdonensis
NZ_CP014209.1	1471858	1473010	+	icl	59-1211/1287	0	5/16	88.97	79.59	vfdb	YP_177728	(icl) Isocitrate lyase Icl (isocitrase) (isocitratase) [Isocitrate lyase (VF0253)] [Mycobacterium tuberculosis H37Rv]

## Sheet: AbriTAMR
Supplementary Dataset 2_RGI-CARD results. Only hits > 78% of identity are shown. Hits >80% are highlighted in yellow.
Isoptericola peretonis sp. nov. 4D.3T
Contig id	Start	Stop	Strand	Gene symbol	Sequence name	Scope	Element type	Element subtype	Class	Subclass	Method	Target length	Reference sequence length	% Coverage of reference sequence	% Identity to reference sequence	Alignment length	Accession of closest sequence	Name of closest sequence	HMM id	HMM description
NODE_4_length_491755_cov_268.518673	10284	10961	+	vanR-Sc	VanSc-type vancomycin resistance response regulator transcription factor VanR	core	AMR	AMR	GLYCOPEPTIDE	VANCOMYCIN	BLASTX	226	231	100	87.88	231	WP_011029105.1	VanSc-type vancomycin resistance response regulator transcription factor VanR
NODE_3_length_867559_cov_321.869354	53408	54049	-	catA	type A-5 chloramphenicol O-acetyltransferase	core	AMR	AMR	PHENICOL	CHLORAMPHENICOL	BLASTX	214	220	97.27	78.04	214	WP_063843212.1	type A-5 chloramphenicol O-acetyltransferase
Isoptericola variabilis
NODE_6_length_341530_cov_291.767845	48345	49025	-	vanR-Sc	VanSc-type vancomycin resistance response regulator transcription factor VanR	core	AMR	AMR	GLYCOPEPTIDE	VANCOMYCIN	BLASTX	227	231	98.27	86.78	227	WP_011029105.1	VanSc-type vancomycin resistance response regulator transcription factor VanR
Krasilnikoviella flava
NZ_FUZQ01000009.1	74112	74921	+	yfeB	iron/manganese ABC transporter ATP-binding protein YfeB	plus	VIRULENCE	VIRULENCE			INTERNAL_STOP	270	296	84.46	88.26	270	AAC46148.1	iron/manganese ABC transporter ATP-binding protein YfeB
Isoptericola nanjingensis
NODE_9_length_350845_cov_171.241037	343658	344347	+	vanR-Sc	VanSc-type vancomycin resistance response regulator transcription factor VanR	core	AMR	AMR	GLYCOPEPTIDE	VANCOMYCIN	BLASTX	230	231	100	86.15	231	WP_011029105.1	VanSc-type vancomycin resistance response regulator transcription factor VanR
Isoptericola cucumis
NZ_BMDG01000003.1	142780	143499	-	vanR-Sc	VanSc-type vancomycin resistance response regulator transcription factor VanR	core	AMR	AMR	GLYCOPEPTIDE	VANCOMYCIN	BLASTX	240	231	100	84.17	240	WP_011029105.1	VanSc-type vancomycin resistance response regulator transcription factor VanR
Isoptericola luteus
NZ_JAIXCQ010000008.1	125802	126497	-	vanR-Sc	VanSc-type vancomycin resistance response regulator transcription factor VanR	core	AMR	AMR	GLYCOPEPTIDE	VANCOMYCIN	BLASTX	232	231	100	87.93	232	WP_011029105.1	VanSc-type vancomycin resistance response regulator transcription factor VanR
Isoptericola halotolerans
NA
Isoptericola sediminis
NA
Isoptericola chiayiensis
NA
Isoptericola jiangsuensis
NA
Isoptericola dokdonensis
NA
